# Supplementary material for: Genomic Sequencing Profiles of Mycobacterium tuberculosis in Mandalay Region, Myanmar
Source: Trop Med Infect Dis. 2023 Apr 21;8(4):239. doi: 10.3390/tropicalmed8040239 (PMC10141229; doi:10.3390/tropicalmed8040239)
Supplement: Supplementary file 1 [file tropicalmed-08-00239-s001.zip]

Archive with 1 entries (1 files):
- tropicalmed-2285468-supplementary.pdf
